# Supplementary material for: Unveiling the role of CtDREB1B from safflower: enhancing plant resistance to drought and salt
Source: BMC Plant Biol. 2026 May 23;26:1223. doi: 10.1186/s12870-026-08996-8 (PMC13378227; doi:10.1186/s12870-026-08996-8)
Supplement: Supplementary file 2 — Supplementary Material 2. [file 12870_2026_8996_MOESM2_ESM.xlsx]

## Sheet: Sheet1
Primer name	Primer sequence (5'-3')	Function
CtDREB1B-F	ATGAATTCAAATTCACTGGAAGACATTG	Gene amplification
CtDREB1B-R	CTAAAAATTCCATAAAGACCCCTCATC
13GFP-CtDREB1B-F	CAAATCGACTCTAGAAAGCTTATGAATTCAAATTCACTGGAAGACATTG	Subcellular localization
13GFP-CtDREB1B-R	GCCCTTGCTCACCATGGTACCAAAATTCCATAAAGACCCCTCATC
BD-CtDREB1B-F	TATGGCCATGGAGGCCGAATTCATGAATTCAAATTCACTGGAAGACATTG	Transcriptional Activation Assay
BD-CtDREB1B-R	GCCGCTGCAGGTCGACGGATCCCTAAAAATTCCATAAAGACCCCTCATC
BD-VP16-CtDREB1B-F	CGAGTACGGTGGGCCGGGGATCCATGAATTCAAATTCACTGGAAGACATTG
BD-VP16-CtDREB1B-R	TGCTAGTTATGCGGCCGCTGCAGAAAATTCCATAAAGACCCCTCATC
pYES2-CtDREB1B-F	GCCGCCAGTGTGCTGGAATTCATGAATTCAAATTCACTGGAAGACATTG	Overexpression in yeast
pYES2-CtDREB1B-R	CCCTCTAGATGCATGCTCGAGCTAAAAATTCCATAAAGACCCCTCATC
PS13-CtDREB1B-F	ATACACCAAATCGACTCTAGTCTAGAATGAATTCAAATTCACTGGAAGACATTG	Overexpression in Arabidopsis
PS13-CtDREB1B-R	GGATCCACTAGTATTTAAATGTCGACCTAAAAATTCCATAAAGACCCCTCATC
qCtDREB1B-F	ATTGCTTCACCTTCTGATTGC	qRT-PCR Analysis
qCtDREB1B-R	CTCCTTTTCGGGTTGTTTTC
AtABF3-F	AACAACTTAGGAGGTGGTGGTCAT
AtABF3-R	TGTAGCAGCTGGCGCAGAAGTCAT
AtCBF4-F	GGTAAATGGGTTTGTGAAG
AtCBF4-R	GAGCTAAAGCAGCAACATC
AtCOR15A-F	CACGTGGCCTGAAAAGAACG
AtCOR15A-R	CGCTGTGGAAAGAAGAAGCC
AtRD29A-F	ATCACTTGGCTCCACTGTTGTTC
AtRD29A-R	ACAAAACACACATAAACATCCAAAGT
AtRD29B-F	CCAGATAGCGGAGGGGAAAGGACAT
AtRD29B-R	AAGTTCACAAACAGAGGCATCATCATCATA
AtNCED3-F	CAATCATCAAACTCTCCCGCC
AtNCED3-R	TCTCGTGGCTGACAAGGAAAC
AtSOS1-F	TTCATCATCCTCACAATGGCTCTAA
AtSOS1-R	CCCTCATCAAGCATCTCCCAGTA
Ct60S-1F	TGGAGCTCATCAAGAAGGG	Reference gene
Ct60S-1R	GGTAAGGACCACAAGACCGTA
AtActin-F	5'- CTC AAT CAT GAA GTG TGA TGT GG-3'	Reference gene
AtActin-R	5'-GAT CAA TTT TTA CCT GCT GGA ATG-3'
hyg-F	CTGCCCGCTGTTCTACAACCGG	Identification of transgenic Arabidopsis
hyg-R	GGAGCATATACGCCCGGAGTC
