# Supplementary material for: Unveiling the role of CtDREB1B from safflower: enhancing plant resistance to drought and salt
Source: BMC Plant Biol. 2026 May 23;26:1223. doi: 10.1186/s12870-026-08996-8 (PMC13378227; doi:10.1186/s12870-026-08996-8)
Supplement: Supplementary file 3 — Supplementary Material 3. [file 12870_2026_8996_MOESM3_ESM.xlsx]

## Sheet: Sheet1
Gene	Accession number	Plant specie
AtDREB1A	AB007787.1	Arabidopsis thaliana
AtDREB2A	BAA33794.1	Arabidopsis thaliana
AtABI4	A0MES8	Arabidopsis thaliana
AtTINY1	AT2G36450.1	Arabidopsis thaliana
AtTINY2	AT5G11590.1	Arabidopsis thaliana
AtRAP2.1	AT1G46768	Arabidopsis thaliana
AtRAP2.4	AT1G78080	Arabidopsis thaliana
ZmDREB1	AF450481.1	Zea mays
ZmDREB1.10	Zm00001eb073550	Zea mays
ZmDREB2A	NP_001105876	Zea mays
ZmABI4	AY125490	Zea mays
ZmDBF2	AF493799	Zea mays
ZmDBF1	AAM80486.1	Zea mays
HvCBF3	AF239616	Hordeum vulgare
HvCBF1	AF298230.1	Hordeum vulgare
HvDRF1	AAO38209.1	Hordeum vulgare
OsDREB1B	AF300972.1	Oryza sativa
OsDREB1G	BAS80276.1	Oryza sativa
OsDREB2A	AFB77198	Oryza sativa
OsDREB2B	Os05g0346200	Oryza sativa
OsABI4	C7J2Z1.1	Oryza sativa
OsDREB42	BAS90368.1	Oryza sativa
OsAP211	Os02g0657000	Oryza sativa
OsDREB6	Os09g0369000	Oryza sativa
TaCBF2-1	AB178166.1	Triticum aestivum
TaDTG6-A	KAF7002935.1	Triticum aestivum
TaDTG6-B	KAF7010362.1	Triticum aestivum
TaDREB4B	AAX13283.1	Triticum aestivum
BnCBF	AF370733.1	Brassica napus
GmDREBa	AY542886.1	Glycine max
GmDREB2	ABB36645.1	Glycine max
GmDREB1	AF514908.1	Glycine max
GmDREBb	AY296651.1	Glycine max
GhDBP3a	DQ224382	Gossypium hirsutum
GhDBP3b	DQ224383	Gossypium hirsutum
GhDBP1	AAO43165.1	Gossypium hirsutum
GhDBP2	AY619718	Gossypium hirsutum
LeCBF1	AY034473.1	Solanum lycopersicum
EcDREB1E	XP_043615133.1	Erigeron canadensi
CcDREB1A	XP_024961648.1	Cynara cardunculus var. scolymus
VaDREB1A	XM_017583565.1	Vigna angularis
BdDREB2	EF512460.1	Buchloe dactyloides
CdDREB2	AY462118.1	Cynodon dactylon
HcDREB2	KC203598.1	Hemarthria compressa
SbDREB2	DQ403725.1	Sorghum bicolor
HbDREB2	AY728807.1	Hordeum brevisubulatum
AsDREB2	EF672101.1	Avena sativa
PpDREB2	AY553331.1	Poa pratensis
MsDREB5	AFM84627.1	Malus sieversii
